# Supplementary material for: Low-threshold anisotropic polychromatic emission from monodisperse quantum dots
Source: Natl Sci Rev. 2024 Sep 5;12(2):nwae311. doi: 10.1093/nsr/nwae311 (PMC11745159; doi:10.1093/nsr/nwae311)
Supplement: nwae311_Supplemental_Files [file nwae311_supplemental_files.zip]

Archive with 2 entries (2 files):
- Revised Supplementary Information.docx
- Vedio_APE sample.mp4
